# Supplementary material for: Model-based analysis of an adaptive evolution experiment with Escherichia coli in a pyruvate limited continuous culture with glycerol
Source: EURASIP J Bioinform Syst Biol. 2012 Oct 3;2012(1):14. doi: 10.1186/1687-4153-2012-14 (PMC3534542; doi:10.1186/1687-4153-2012-14)
Supplement: Additional file 1 — Alternative pathway classes. Additional file 1 contains detailed information about the alternative pathway classes from Section “Abbreviations”. [file 1687-4153-2012-14-S1.xls]

## Sheet: dha-path
This supplementary table uses abbreviations for reactions from the genome scale metabolic reconstruction iAF1260 (Feist et al. 2007).
Each sheet contains one of the predicted pathway classes, together with data about genes whose expression is important for functionality of the pathways.
average expr: Mean value of normalized spot intensities (Log to basis 2) over all biological replicates and colors
diff. expr.: Fold change value, positiv values in the column diff. expr. mean a higher expression in the strain K98-62
yellow fields are significant fold change values
Dihydroxyaceton-path
		K98vsLJ110		K98vsF41mal::pyc
gene	mutations?	average expr.	diff. expr.	avg. expr.	diff. expr.
dhaK (b1200)	no	12.13	-1.54	13.04	-1.22
dhaL (b1199)	no	9.59	-2.21	10.82	-1.02
dhaM (b1198)	no	9.93	-1.18	11.163	-0.09
ptsH (b2415)	no	10.4	-0.54	10.58	0.35
ptsI (b2416)	no	11.7	-0.11	12.21	0.41
gldA (b3945)	no	7.52	-0.47	9.2	-0.04
fsaA (b0825)	no	8.15	0.01	8.59	-0.05
fsaB (b3946)	no	7.94	-0.23	8.53	-0.05
fbp (b4232)	no	10.61	0.08	11.88	-0.27
glpX (b3925)	no	8.78	-0.53	9	0.64
fbaA (b2925)	no	11.31	-0.68	11.66	0.09
fbaB (b2097)	no	8.78	0.31	9.88	-0.27
glpA (b2241)	no	9.61	-2.26	9.9	1.36
tpi (b3919)	no	10.64	-0.54	11.06	0.22
glpK (b3926)	no	12.94	-1.16	11.25	2.4
eno (b2779)	no	12.17	-0.35	12.29	0.79
gpmA (b0755)	no	9.61	-0.36	9.99	0.1
pgk (b2926)	no	12.6	-0.45	13.78	-0.04
gapA (b1779)	no	12.53	-0.3	14.13	0.57

## Sheet: entnerdoudoroff
Entner-Doudoroff-path
		K98vsLJ110		K98vsF41mal::pyc
gene	mutations?	average expr.	diff. expr.	avg. expr.	diff. expr.
eda (b1850)	no	11.32	0.27	11.98	0
edd (b1851)	no	9.54	0.36	10.02	0.02
pgl (b0767)	no	8.65	-0.28	9.19	-0.02
zwf (b1852)	no	9.96	0.08	10.2	0.3
pgi (b4025)	no	8.84	-0.15	10.34	0.5
fsaA (b0825)	no	8.15	0.01	8.59	-0.05
fsaB (b3946)	no	7.94	-0.23	8.53	-0.05

## Sheet: serine-path
serine biosynthesis path
		K98vsLJ110		K98vsF41mal::pyc
gene	mutations?	average expr.	diff. expr.	avg. expr.	diff. expr.
sdaA (b1814)	no	8.08	-0.17	8.9	-0.17
sdaB (b2797)	no	7.81	-0.12	9.34	0.16
tdcG (b3111)	no	7.96	2.32	11.22	0.18
dsdA (b2366)	no	8.74	0.18	9.03	-0.07
ydfG (b1539)	no	10.14	-0.44	10.96	-0.1
serB (b4388)	no	8.54	-0.2	9.3	0.17
serC (b0907)	no	10.52	0.02	11.34	0.3
gdhA (b1761)	no	10.86	-0.68	10.65	0.25
serA (b2913)	no	11.04	-0.22	11.73	1.12
pgk (b2926)	no	12.6	-0.45	13.78	-0.04
gapA (b1779)	no	12.53	-0.3	14.13	0.57
tnaA (b3708)	no	8.16	-0.79	8.88	-0.6
metC (b3008)	no	8.98	-0.16	9.28	-0.04
cysM (b2421)	no	10.24	-0.21	10.96	-0.25
cysK (b2414)	no	11.52	-0.71	11.68	-0.48
cysE (b3607)	no	9.99	0.2	10.64	0
trpA (b1260 & b1261)	no	9.33 / 11.29	-0.38 / -0.28	9.79 / 11.79	-0.39 / -0.50

## Sheet: shikimate-path
shikimate path
		K98vsLJ110		K98vsF41mal::pyc
gene	mutations?	average expr.	diff. expr.	avg. expr.	diff. expr.
aroA (b0908)	no	10.42	0.06	10.43	0.36
aroB (b3389)	no	9.57	-0.15	10.31	0.23
aroC (b2329)	no	9.14	-0.2	9.93	0.14
aroD (b1693)	no	7.45	0.14	7.74	-0.06
aroE (b3281)	no	9.74	0.11	9.97	0.15
aroF (b2601)	no	8.91	-1.5	9.09	-0.43
aroG (b0754)	no	10.29	0.73	11.08	0.22
aroH (b1704)	no	8.53	-0.15	8.98	-0.05
aroL (b0388)	no	10.1	-0.93	10.83	-0.21
entC (b0593)	no	9.48	0.28	10.53	-0.13
menF (b2265)	no	7.55	-0.02	9.5	0.04
entB (b0595)	no	8.12	0.29	8.75	-0.07
pabA (b3360)	no	10.39	0.06	10.83	-0.01
pabB (b1812)	no	8.37	0.01	8.93	0.03
pabC (b1096)	no	7.86	0.24	8.14	-0.1
ubiC (b4039)	no	10.53	-0.09	10.67	-0.18
trpD (b1263)	no	7.87	-0.73	9.85	-0.42
trpE (b1264)	no	10.32	-0.83	10.83	-0.56

## Sheet: mthgxl-path
methylglyoxal path
		K98vsLJ110		K98vsF41mal::pyc
gene	mutations?	average expr.	diff. expr.	avg. expr.	diff. expr.
lldD (b3605)	no	9.2	1.2	11.31	-0.35
ldhA (b1380)	no	8.33	-0.35	9.99	0.13
dld (b2133)	no	9.84	0.32	10.06	-0.16
aldA (b1415)	no	11.2	1.06	11.09	-1.38
gloA (b1651)	no	10.48	-0.07	11.48	-0.1
gloB (b0212)	no	9.3	0.01	9.61	0.02
mgsA (b0963)	no	10.93	-0.66	11.36	-0.2
murQ (b2428)	no	6.75	-0.41	7.36	-0.12
ydjG (b1771)	no	7.5	-0.12	7.54	-0.05

## Sheet: acCoA synthesis
acCoA synthesis path
		K98vsLJ110		K98vsF41mal::pyc
gene	mutations?	average expr.	diff. expr.	avg. expr.	diff. expr.
eda (b1850)	no	11.32	0.27	11.98	0
prpB (b0331)	no	8.47	0.1	10.74	0.01
maeA (b1479)	no	10.94	0.45	11.21	-0.13
maeB (b2463)	no	10.31	-0.22	10.8	-0.31
aceB (b4014)	no	11.21	0.69	11.21	-1.03
glyA (b2551)	no	11.81	-0.53	12.27	0.12
thrA (b0002)	no	11.84	0.25	12.35	-0.31
thrB (b0003)	no	11.11	0.083	11.48	-0.26
thrC (b0004)	no	9.34	0.1	11.33	-0.3
asd (b3433)	no	10.61	0.1	11.01	0.15
acs (b4069)	no	10.58	0.28	10.8	-0.91
adhE (b1241)	no	11.71	-1.42	11.75	0.89
deoA (b4382)	no	8.29	0.07	8.81	-0.02
deoB (b4383)	no	10.15	-0.65	10.65	0.28
deoC (b4381)	no	10.21	-0.1	10.7	0.08
deoD (b4384)	no	9.81	-0.6	11.3	0.02
deoR (b0840)	no	7.93	0.02	8.35	0.13
xapA (b2407)	no	9.48	0.25	10.28	-0.1
gltA (b0720)	no	9.92	-0.13	10.4	-1.73
sdhA (b0723)	no	10.64	0.37	11.09	-1.04
sdhB (b0724)	no	9.83	0.52	10.93	-0.97
mdh (b3236)	no	10.15	0.14	12.08	-0.7
fumA (b1612)	no	7.85	0.18	8.26	-0.26
aceB (b4014)	no	11.21	0.69	11.21	-1.03
aspC b(0928)	no	10.07	-0.14	12.28	-0.07
aceA (b4015)	no	12.43	0.37	13.21	-1.64
acnA (b1276)	no	9.53	0.49	10.52	-0.43
aldB (b3588)	no	9.16	-0.31	9.62	-0.24

## Sheet: murein-path
murein path	pathway has limited activity due to murQ!
		K98vsLJ110		K98vsF41mal::pyc
gene	mutations?	average expr.	diff. expr.	avg. expr.	diff. expr.
lldD (b3605)	no	9.2	1.2	11.31	-0.35
ldhA (b1380)	no	8.33	-0.35	9.99	0.13
murQ (b2428)	no	6.75	-0.41	7.36	-0.12		The average expression of the gene murQ is below the threshold 7.0 in the K98-LJ110 comparison on glycerol. From a detailed analysis of the normalized spot data we found, that there exist a few spots with very low intensity. For K98-62 6 spots are above the threshold 7.0 and 4 spots are below. So we decided that the very conservative. From this measurement we cannot exclude that there is no trans…
anmK (b1640)	no	7.8	-0.05	8.23	-0.12
ampD (b0110)	no	8.28	0.01	8.85	0.07
ampG (b0433)	no	9.8	0.057	9.96	-0.05
murA (b3189)	no	9.45	0.02	9.47	0.1
murB (b3972)	no	7.38	0.21	8.98	0.14
murC (b0091)	no	8.74	0.12	9.17	0.15
murD (b0088)	no	8.96	0.31	9.26	1.12
murE (b0085)	no	8.77	0.31	9.01	0.1
murG (b0090)	no	9.57	0.4	12.01	-0.01
nagZ (b1107)	no	9.08	-0.04	9.36	0.07

## Sheet: CO2-path
CO2 - fixation path
		K98vsLJ110		K98vsF41mal::pyc
gene	mutations?	average expr.	diff. expr.	avg. expr.	diff. expr.
prpB (b0331)	no	8.47	0.1	10.74	0.01
prpC (b0333)	no	9.71	0.05	10.34	0.03
prpD (b0334)	no	9.06	-0.41	10.26	-0.02
thrA (b0002)	no	11.84	0.25	12.35	-0.31
thrB (b0003)	no	11.11	0.083	11.48	-0.26
thrC (b0004)	no	9.34	0.1	11.33	-0.3
thrS (b1719)	no	11.03	0.05	11.41	0.26
glyA (b2551)	no	11.81	-0.53	12.27	0.12
asd (b3433)	no	10.61	0.1	11.01	0.15
acs (b4069)	no	10.58	0.28	10.8	-0.91
adhE (b1241)	no	11.71	-1.42	11.75	0.89
deoA (b4382)	no	8.29	0.07	8.81	-0.02
deoB (b4383)	no	10.15	-0.65	10.65	0.28
deoC (b4381)	no	10.21	-0.1	10.7	0.08
deoD (b4384)	no	9.81	-0.6	11.3	0.02
deoR (b0840)	no	7.93	0.02	8.35	0.13
xapA (b2407)	no	9.48	0.25	10.28	-0.1
gltA (b0720)	no	9.92	-0.13	10.4	-1.73
sdhA (b0723)	no	10.64	0.37	11.09	-1.04
sdhB (b0724)	no	9.83	0.52	10.93	-0.97
mdh (b3236)	no	10.15	0.14	12.08	-0.7
fumA (b1612)	no	7.85	0.18	8.26	-0.26
aceB (b4014)	no	11.21	0.69	11.21	-1.03
aspC b(0928)	no	10.07	-0.14	12.28	-0.07
aceA (b4015)	no	12.43	0.37	13.21	-1.64
acnA (b1276)	no	9.53	0.49	10.52	-0.43
acnB (b0118)	no	9.02	0.32	10.96	-0.68
aldB (b3588)	no	9.16	-0.31	9.62	-0.24
sdaA (b1814)	no	8.08	-0.17	8.9	-0.17
sdaB (b2797)	no	7.81	-0.12	9.34	0.16
tdcG (b3111)	no	7.96	2.32	11.22	0.18
folD (b0529)	no	9.26	-0.05	10.1	-0.01
purN (b2500)	no	9.7	-1	10.45	0.13
purT (b1849)	no	9.04	-0.38	9.18	0.06
