# Supplementary material for: Model-based analysis of an adaptive evolution experiment with Escherichia coli in a pyruvate limited continuous culture with glycerol
Source: EURASIP J Bioinform Syst Biol. 2012 Oct 3;2012(1):14. doi: 10.1186/1687-4153-2012-14 (PMC3534542; doi:10.1186/1687-4153-2012-14)
Supplement: Additional file 2 — Modifications of iMC1010v2, input signals and predicted inactive genes. Additional file 2 describes how iMC1010v2 can be adapted to the metabolic model iAF1260. It contains input signals for three environmental conditions and the according outputs. [file 1687-4153-2012-14-S2.xls]

## Sheet: Modifications of iMC1010v2
Fixed rules for Transcription Factor activities due to labeling problems according to Supplementary data of Covert et al (nature02456-s9.xls)
Regulator	bNumber	gene name
CitA	b0619	dpiB
CitB	b0620	dpiA
Cra	b0080	fruR
AllS	b0504	ybbS
GutR	b2707	srlR

## Sheet: input signals
Input signals for the condition: Bioreactor MM+Glycerol aerobic growth			condition Haverkorn glucose: shaking flask/chemostat M9 minimal medium +glucose, aerobic growth	condition Haverkorn galactose: shaking flask/chemostat M9 minimal medium +galactose, aerobic growth
Stringent	False
high osmolarity	False
heat shock	False
Stress	True
LBMedia	False
Rich Medium	False
Oxidative Stress	False
Salicylate	False
high NAD	False
dipyridyl	False
pH < 7	True
pH < 4	False
Growth>0	True
glyc(e)>0	True		False	False
pyr(e)>0	False
lac-D(e)>0	False
lac-L(e)>0	False
glc-D(e)>0	False		True
fru(e)>0	False
g6p(e)>0	False
gal(e)>0	False			True
ac(e)>0	False		True	False
for(e)>0	False
for(e)>1	False
succ(e)>0	False
succ(e)>1	False
fum(e)>0	False
fum(e)>1	False
mal-L(e)>0	False
mal-L(e)>1	False
arg-L(e)>0	False
asp-L(e)>0	False
ser-D(e)>0	False
thr-L(e)>0	False
ile-L(e)>0	False
lys-L(e)>0	False
leu-L(e)>0	False
gln-L(e)>0	False
glu-L(e)>0	False
phe-L(e)>0	False
phe-L(e)>10	False
tyr-L(e)>0	False
trp-L(e)>0	False
ala-L(e)>0	False
ala-D(e)>0	False
cys-L(e)>0	False
ser-L(e)>0	False
val-L(e)>0	False
his-L(e)>0	False
pro-L(e)>0	False
gly(e)>0	False
met-L(e)>0	False
glcr(e)>0	False
arab-L(e)>0	False
galct-D(e)>0	False
chol(e)>0	False
ppa(e)>0	False
cynt(e)>0	False
lcts(e)>0	False
3hpppn(e)>0	False
nh4(e)>0	False
nh4(e)>2	True
no3(e)>0	False
no2(e)>0	False
no3(e)>1	False
no2(e)>1	False
cit(e)>0	False
gam(e)>0	False
acgam(e)>0	False
csn(e)>0	False
malt(e)>0	False
hxan(e)>0	False
2ddglcn(e)>0	False
cbi(e)>0	False
ade(e)>0	False
gua(e)>0	False
thym(e)>0	False
ura(e)>0	False
galt(e)>0	False
acac(e)>0	False
xtsn(e)>0	False
pppn(e)>0	False
sbt-D(e)>0	False
rmn(e)>0	False
fuc-L(e)>0	False
glyclt(e)>0	False
tartr-L(e)>0	False
malttr(e)>0	False
maltttr(e)>0	False
malthx(e)>0	False
maltpt(e)>0	False
glcn(e)>0	False
xyl-D(e)>0	False
mnl(e)>0	False
galctn-D(e)>0	False
asn-L(e)>0	False
rib-D(e)>0	False
cytd(e)>0	False
h2o2(e)>0	False
btn(e)>0	False
melib(e)>0	False
tre(e)>0	False
idon-L(e)>0	False
5dglcn(e)>0	False
ins(e)>0	False
ttdca(e)>0	False
hdca(e)>0	False
ocdca(e)>0	False
asp-L(e)>1	False
tmao(e)>1	False
tmao(e)>0	False
dmso(e)>1	False
dmso(e)>0	False
na1(e)>0	True
o2(e)>0	True
fe2(e)>0	True
k(e)>1	True
man(e)>0	False
so4(e)>0	True
pi(e)<0.004E-6 M	False
AGDC>0	False	true if glucosamin is used as substrate. Needs to be true for murein-path of supplementary table 1
PPM2>0	False	true if nucleotides are used as a substrate
PPM2<0	False	true if ribonucleotides are build from glyceral-3-phoshate and acetaldehyd. Needs to be true for accoa-path of supplementary table 1
GUI1<0	False
GUI1>0	False
GUI2<0	False
GUI2>0	False
MANAO>0	False
MANAO<0	False
TAGURr>0	False
TAGURr<0	False
Surplus FDP	False	true if internal fructosebisphosphate concentration is increased, e.g. if fructose is a substrate
Surplus PYR	False	true if internal pyruvate concentration is increased, e.g. if lactate is a substrate
none	True

## Sheet: inactive genes and reactions
In this table genes are not identifiers for the reactions in the same line!
Condition: Bioreactor MM+Glycerol aerobic growth		Condition: MM+Glucose aerobic growth		Condition: MM+Galactose aerobic growth
Inactive Genes	inactive reactions	Inactive Genes	inactive reactions	Inactive Genes	inactive reactions
b0061	R_14GLUCANabcpp	b0034	R_14GLUCANabcpp	b0061	R_14GLUCANabcpp
b0062	R_14GLUCANtexi	b0036	R_14GLUCANtexi	b0062	R_14GLUCANtexi
b0063	R_3HCINNMH	b0038	R_3HCINNMH	b0063	R_3HCINNMH
b0064	R_3HPPPNH	b0040	R_3HPPPNH	b0064	R_3HPPPNH
b0124	R_5DGLCNR	b0061	R_42A12BOOXpp	b0124	R_5DGLCNR
b0162	R_5DGLCNt2rpp	b0062	R_5DGLCNR	b0162	R_5DGLCNt2rpp
b0312	R_ACACCT	b0063	R_5DGLCNt2rpp	b0312	R_ACACCT
b0314	R_ACACT1r	b0064	R_ACACCT	b0314	R_ACACT1r
b0331	R_ACACt2pp	b0125	R_ACACT1r	b0331	R_ACACt2pp
b0333	R_ACALD	b0162	R_ACACt2pp	b0333	R_ACALD
b0334	R_ACBIPGT	b0312	R_ACALD	b0334	R_ACBIPGT
b0335	R_ACCOAL	b0314	R_ACBIPGT	b0335	R_ACCOAL
b0338	R_ACGAptspp	b0331	R_ACCOAL	b0338	R_ACGAptspp
b0340	R_ACMANAptspp	b0333	R_ACONMT	b0340	R_ACONMT
b0341	R_ACONMT	b0334	R_ACS	b0341	R_ACS
b0343	R_ACS	b0335	R_ADA	b0343	R_ADA
b0344	R_ADA	b0338	R_ADNCYC	b0344	R_ADNCYC
b0346	R_ADNCYC	b0340	R_ADNt2rpp	b0346	R_ADNt2rpp
b0347	R_ADNt2rpp	b0341	R_ADOCBIK	b0347	R_ADOCBIK
b0348	R_ADOCBIK	b0343	R_ADOCBLS	b0348	R_ADOCBLS
b0349	R_ADOCBLS	b0344	R_AGDC	b0349	R_AGDC
b0350	R_AGDC	b0346	R_ALDD19x	b0350	R_ALDD2y
b0351	R_ALDD2y	b0347	R_ALDD2y	b0351	R_ALDD3y
b0352	R_ALDD3y	b0348	R_ALDD3y	b0352	R_ALLPI
b0365	R_ALLPI	b0349	R_ALLPI	b0365	R_ALLTAMH
b0366	R_ALLTAMH	b0350	R_ALLTAMH	b0366	R_ALTRH
b0367	R_ALTRH	b0351	R_ALTRH	b0367	R_AMALT1
b0368	R_AMALT1	b0352	R_AMALT1	b0368	R_AMALT2
b0399	R_AMALT2	b0365	R_AMALT2	b0399	R_AMALT3
b0400	R_AMALT3	b0366	R_AMALT3	b0400	R_AMALT4
b0401	R_AMALT4	b0367	R_AMALT4	b0401	R_ARAI
b0403	R_ARAI	b0368	R_ARAI	b0403	R_ARBabcpp
b0504	R_ARBabcpp	b0399	R_ARBabcpp	b0504	R_ARGDC
b0506	R_ARGDC	b0400	R_ARBt2rpp	b0506	R_ASNNpp
b0516	R_ASNNpp	b0401	R_ARGDC	b0516	R_ASNS2
b0564	R_ASNS2	b0403	R_ASNNpp	b0564	R_ASPt2_2pp
b0583	R_ASPt2_2pp	b0504	R_ASNS2	b0583	R_AST
b0593	R_AST	b0506	R_ASPT	b0593	R_BETALDHx
b0594	R_BETALDHx	b0516	R_ASPabcpp	b0594	R_BETALDHy
b0595	R_BETALDHy	b0564	R_ASPt2_2pp	b0595	R_BUTCT
b0596	R_BUTCT	b0583	R_AST	b0596	R_BUTt2rpp
b0612	R_BUTt2rpp	b0593	R_BETALDHx	b0612	R_CADVtpp
b0615	R_CADVtpp	b0594	R_BETALDHy	b0615	R_CAT
b0616	R_CAT	b0595	R_BUTCT	b0616	R_CINNDO
b0617	R_CINNDO	b0596	R_BUTt2rpp	b0617	R_CITL
b0619	R_CITL	b0612	R_CADVtpp	b0619	R_CITt7pp
b0620	R_CITt7pp	b0615	R_CAT	b0620	R_CRNDt2rpp
b0677	R_CRNDt2rpp	b0616	R_CINNDO	b0677	R_CRNt2rpp
b0678	R_CRNt2rpp	b0617	R_CITL	b0678	R_CTBTt2rpp
b0679	R_CTBTt2rpp	b0619	R_CITt7pp	b0679	R_CYNTAH
b0694	R_CYNTAH	b0620	R_CRNBTCT	b0694	R_CYNTt2pp
b0695	R_CYNTt2pp	b0652	R_CRNCAR	b0695	R_CYTDt2rpp
b0696	R_CYTDt2rpp	b0654	R_CRNCBCT	b0696	R_DAAD
b0697	R_DAAD	b0655	R_CRNCDH	b0697	R_DADA
b0698	R_DADA	b0677	R_CRNDt2rpp	b0698	R_DDGALK
b0733	R_DDGALK	b0678	R_CRNt2rpp	b0733	R_DHBD
b0734	R_DHBD	b0679	R_CRNt7pp	b0734	R_DHBS
b0864	R_DHBS	b0694	R_CRNt8pp	b0864	R_DHCIND
b0871	R_DHCIND	b0695	R_CTBTt2rpp	b0871	R_DHCINDO
b0894	R_DHCINDO	b0696	R_CYANST	b0894	R_DHPPD
b0895	R_DHPPD	b0697	R_CYNTAH	b0895	R_DMSOR2
b0902	R_DMSOR2	b0698	R_CYNTt2pp	b0902	R_DOGULNR
b0903	R_DOGULNR	b0733	R_CYTD	b0903	R_DRPA
b0904	R_DRPA	b0734	R_CYTDt2rpp	b0904	R_DURIPP
b0972	R_DURIPP	b0864	R_DAAD	b0972	R_DXYLK
b0973	R_DXYLK	b0871	R_DADA	b0973	R_EDD
b0974	R_EDD	b0894	R_DCYTD	b0974	R_ENTCS
b0993	R_ENTCS	b0895	R_DDGALK	b0993	R_FCI
b1101	R_FCI	b0902	R_DHBD	b1101	R_FCLK
b1189	R_FCLK	b0903	R_DHBS	b1189	R_FDH4pp
b1190	R_FDH4pp	b0904	R_DHCIND	b1190	R_FDH5pp
b1197	R_FDH5pp	b0972	R_DHCINDO	b1197	R_FHL
b1223	R_FHL	b0973	R_DHPPD	b1223	R_FORt2pp
b1224	R_FORt2pp	b0974	R_DMQMT	b1224	R_FORtppi
b1225	R_FORtppi	b0993	R_DMSOR2	b1225	R_FRD2
b1226	R_FRD2	b1014	R_DOGULNR	b1226	R_FRD3
b1227	R_FRD3	b1015	R_DRPA	b1227	R_FRUK
b1241	R_FRUK	b1189	R_DURIPP	b1241	R_FRUptspp
b1323	R_FRUpts2pp	b1190	R_DXYLK	b1323	R_FUCtpp
b1474	R_FRUptspp	b1197	R_EDD	b1474	R_FUMt2_2pp
b1475	R_FUCtpp	b1223	R_ENTCS	b1475	R_G3PD5
b1476	R_FUMt2_2pp	b1224	R_F6Pt6_2pp	b1476	R_G3PD6
b1493	R_G3PD6	b1225	R_FCI	b1493	R_G3PD7
b1519	R_G3PD7	b1226	R_FCLK	b1519	R_G6PDA
b1521	R_G6PDA	b1227	R_FDH4pp	b1521	R_GALCTD
b1621	R_GALCTD	b1241	R_FDH5pp	b1621	R_GALCTNt2pp
b1622	R_GALCTNt2pp	b1323	R_FHL	b1622	R_GALS3
b1623	R_GALS3	b1384	R_FORt2pp	b1623	R_GALTptspp
b1646	R_GALTptspp	b1385	R_FORtppi	b1646	R_GALURt2rpp
b1656	R_GALURt2rpp	b1386	R_FRD2	b1656	R_GALabcpp
b1658	R_GALabcpp	b1474	R_FRD3	b1658	R_GLCRAL
b1676	R_GAMptspp	b1475	R_FRUK	b1676	R_GLCabcpp
b1732	R_GLCRAL	b1476	R_FRUURt2rpp	b1732	R_GLCtexi
b1744	R_GLCabcpp	b1493	R_FRUptspp	b1744	R_GLTPD
b1745	R_GLCptspp	b1519	R_FUCtpp	b1745	R_GLUDC
b1746	R_GLCtexi	b1521	R_FUMt2_2pp	b1746	R_GLUNpp
b1747	R_GLTPD	b1524	R_G3PCabcpp	b1747	R_GLUt4pp
b1748	R_GLUDC	b1594	R_G3PD5	b1748	R_GLYAT
b1805	R_GLUNpp	b1621	R_G3PD6	b1805	R_GLYC3Pt6pp
b1814	R_GLUt4pp	b1622	R_G3PD7	b1814	R_GLYCK2
b1817	R_GLYAT	b1623	R_G3PEabcpp	b1827	R_GLYK
b1818	R_GLYCK2	b1646	R_G3PGabcpp	b1851	R_GPDDA1pp
b1819	R_GTHOr	b1656	R_G3PIabcpp	b1896	R_GPDDA2pp
b1827	R_GUI1	b1658	R_G3PSabcpp	b1897	R_GPDDA3pp
b1851	R_GUI2	b1676	R_G6PDA	b1898	R_GPDDA4pp
b1896	R_HEXt2rpp	b1732	R_G6Pt6_2pp	b1899	R_GPDDA5pp
b1897	R_HKNDDH	b1744	R_GALCTD	b1900	R_GTHOr
b1898	R_HKNTDH	b1745	R_GALCTNt2pp	b1901	R_GUI1
b1899	R_HOPNTAL	b1746	R_GALS3	b1987	R_GUI2
b1900	R_HPPPNDO	b1747	R_GALTptspp	b1988	R_HEXt2rpp
b1901	R_HXCT	b1748	R_GALURt2rpp	b1991	R_HKNDDH
b1987	R_HYD1pp	b1805	R_GALabcpp	b1992	R_HKNTDH
b1988	R_HYD2pp	b1814	R_GAM6Pt6_2pp	b1993	R_HOPNTAL
b1991	R_HYD3pp	b1827	R_GLCP	b2091	R_HPPPNDO
b1992	R_ICHORSi	b1851	R_GLCP2	b2092	R_HXCT
b1993	R_ICHORT	b1896	R_GLCRAL	b2093	R_HYD1pp
b2091	R_IDOND	b1897	R_GLCabcpp	b2094	R_HYD2pp
b2092	R_IDOND2	b1898	R_GLCtexi	b2095	R_HYD3pp
b2093	R_IDONt2rpp	b1899	R_GLTPD	b2096	R_ICHORSi
b2094	R_ILEt2rpp	b1900	R_GLUDC	b2097	R_ICHORT
b2095	R_INSt2rpp	b1901	R_GLUNpp	b2148	R_IDOND
b2096	R_Kabcpp	b1987	R_GLUabcpp	b2149	R_IDOND2
b2097	R_LACZ	b1988	R_GLUt4pp	b2150	R_IDONt2rpp
b2148	R_LCARS	b1991	R_GLYAT	b2167	R_ILEt2rpp
b2149	R_LCTStpp	b1992	R_GLYC3Pabcpp	b2168	R_INSt2rpp
b2150	R_LEUt2rpp	b1993	R_GLYC3Pt6pp	b2169	R_Kabcpp
b2167	R_LYXI	b2091	R_GLYCK2	b2219	R_LACZ
b2168	R_LYXt2pp	b2092	R_GLYK	b2220	R_LCARS
b2169	R_L_LACD2	b2093	R_GPDDA1pp	b2221	R_LCTStpp
b2219	R_L_LACD3	b2094	R_GPDDA2pp	b2222	R_LEUt2rpp
b2220	R_M1PD	b2095	R_GPDDA3pp	b2223	R_LYXI
b2221	R_MALDt2_2pp	b2096	R_GPDDA4pp	b2224	R_LYXt2pp
b2222	R_MALTHXabcpp	b2097	R_GPDDA5pp	b2239	R_L_LACD2
b2223	R_MALTHXtexi	b2143	R_GTHOr	b2240	R_L_LACD3
b2224	R_MALTPTabcpp	b2148	R_GUI1	b2241	R_M1PD
b2241	R_MALTPTtexi	b2149	R_GUI2	b2242	R_MALDt2_2pp
b2242	R_MALTTRabcpp	b2150	R_HEXt2rpp	b2243	R_MALTHXabcpp
b2243	R_MALTTRtexi	b2167	R_HKNDDH	b2296	R_MALTHXtexi
b2296	R_MALTTTRabcpp	b2168	R_HKNTDH	b2364	R_MALTPTabcpp
b2364	R_MALTTTRtexi	b2169	R_HOPNTAL	b2366	R_MALTPTtexi
b2366	R_MALTabcpp	b2219	R_HPPPNDO	b2405	R_MALTTRabcpp
b2405	R_MALTptspp	b2220	R_HXCT	b2406	R_MALTTRtexi
b2406	R_MALTtexi	b2221	R_HYD1pp	b2407	R_MALTTTRabcpp
b2407	R_MALt2_2pp	b2222	R_HYD2pp	b2492	R_MALTTTRtexi
b2492	R_MANAO	b2223	R_HYD3pp	b2537	R_MALTabcpp
b2537	R_MANptspp	b2224	R_ICHORSi	b2538	R_MALTptspp
b2538	R_MCITD	b2232	R_ICHORT	b2539	R_MALTtexi
b2539	R_MCITL2	b2239	R_IDOND	b2540	R_MALt2_2pp
b2540	R_MCITS	b2240	R_IDOND2	b2541	R_MANAO
b2541	R_MELIBt2pp	b2241	R_IDONt2rpp	b2542	R_MCITD
b2542	R_MLTG1	b2242	R_ILEt2rpp	b2573	R_MCITL2
b2573	R_MLTG2	b2243	R_INSt2rpp	b2707	R_MCITS
b2702	R_MLTG3	b2296	R_Kabcpp	b2719	R_MELIBt2pp
b2703	R_MLTG4	b2364	R_LACZ	b2720	R_MLTG1
b2704	R_MLTG5	b2366	R_LCARS	b2721	R_MLTG2
b2705	R_MLTP1	b2405	R_LCTStpp	b2722	R_MLTG3
b2707	R_MLTP2	b2406	R_LEUt2rpp	b2723	R_MLTG4
b2719	R_MLTP3	b2407	R_LYXI	b2724	R_MLTG5
b2720	R_MNLptspp	b2492	R_LYXt2pp	b2731	R_MLTP1
b2721	R_NNDMBRT	b2537	R_L_LACD2	b2741	R_MLTP2
b2722	R_NO2t2rpp	b2538	R_L_LACD3	b2787	R_MLTP3
b2723	R_NTRIR2x	b2539	R_M1PD	b2799	R_MNLptspp
b2724	R_OBTFL	b2540	R_MALDt2_2pp	b2800	R_NNDMBRT
b2731	R_OP4ENH	b2541	R_MALTHXabcpp	b2801	R_NO2t2rpp
b2741	R_OROTt2_2pp	b2542	R_MALTHXtexi	b2802	R_NTRIR2x
b2787	R_PFK_2	b2573	R_MALTPTabcpp	b2803	R_OBTFL
b2799	R_PFL	b2702	R_MALTPTtexi	b2805	R_OP4ENH
b2800	R_PIuabcpp	b2703	R_MALTTRabcpp	b2808	R_OROTt2_2pp
b2801	R_POX	b2704	R_MALTTRtexi	b2925	R_PFK_2
b2802	R_PPM2	b2705	R_MALTTTRabcpp	b2957	R_PFL
b2803	R_PPPNDO	b2707	R_MALTTTRtexi	b2965	R_PIuabcpp
b2805	R_PROt2rpp	b2719	R_MALTabcpp	b2975	R_POX
b2808	R_PUNP1	b2720	R_MALTptspp	b2976	R_PPM2
b2925	R_PUNP2	b2721	R_MALTtexi	b2980	R_PPPNDO
b2957	R_PUNP3	b2722	R_MALt2_2pp	b2994	R_PROt2rpp
b2965	R_PUNP4	b2723	R_MAN6Pt6_2pp	b2997	R_PUNP1
b2975	R_PUNP5	b2724	R_MANAO	b3061	R_PUNP2
b2976	R_PUNP6	b2731	R_MCITD	b3062	R_PUNP3
b2980	R_PUNP7	b2741	R_MCITL2	b3089	R_PUNP4
b2994	R_RBK	b2787	R_MCITS	b3091	R_PUNP5
b2997	R_RBK_L1	b2796	R_MELIBt2pp	b3092	R_PUNP6
b3061	R_RMI	b2799	R_MLTG1	b3093	R_PUNP7
b3062	R_RMK	b2800	R_MLTG2	b3118	R_RBK
b3089	R_RMNtpp	b2801	R_MLTG3	b3119	R_RBK_L1
b3091	R_RMPA	b2802	R_MLTG4	b3124	R_RMI
b3092	R_RNTR1c	b2803	R_MLTG5	b3125	R_RMK
b3093	R_RNTR2c	b2805	R_MLTP1	b3126	R_RMNtpp
b3118	R_RNTR3c	b2808	R_MLTP2	b3128	R_RMPA
b3119	R_RNTR4c	b2841	R_MLTP3	b3237	R_RNTR1c
b3124	R_SADH	b2925	R_MNLptspp	b3365	R_RNTR2c
b3125	R_SBTPD	b2957	R_NNDMBRT	b3366	R_RNTR3c
b3126	R_SBTptspp	b2994	R_NO2t2rpp	b3367	R_RNTR4c
b3128	R_SERD_D	b2997	R_NTRIR2x	b3405	R_SADH
b3237	R_SERt4pp	b3061	R_OBTFL	b3415	R_SERD_D
b3365	R_SGDS	b3062	R_OHPHM	b3416	R_SERt4pp
b3366	R_SGSAD	b3089	R_OP4ENH	b3417	R_SGDS
b3367	R_SOTA	b3091	R_OROTt2_2pp	b3418	R_SGSAD
b3405	R_SPODMpp	b3092	R_P5CD	b3426	R_SOTA
b3415	R_SUCCt2_2pp	b3093	R_PEAMNOpp	b3437	R_SPODMpp
b3416	R_TAGURr	b3111	R_PFK_2	b3500	R_SUCCt2_2pp
b3417	R_TARTD	b3112	R_PFL	b3517	R_TAGURr
b3418	R_TAUDO	b3118	R_PIuabcpp	b3519	R_TARTD
b3423	R_TAURabcpp	b3119	R_POX	b3528	R_TAUDO
b3437	R_THMDt2rpp	b3124	R_PPAt4pp	b3564	R_TAURabcpp
b3500	R_THRD	b3125	R_PPM2	b3565	R_THMDt2rpp
b3517	R_THRt4pp	b3126	R_PPPNDO	b3566	R_THRD
b3519	R_TMAOR2	b3128	R_PROD2	b3567	R_THRt4pp
b3528	R_TMDPP	b3237	R_PROt2rpp	b3568	R_TMAOR2
b3564	R_TRE6PH	b3357	R_PROt4pp	b3569	R_TMDPP
b3565	R_TRE6PP	b3365	R_PUNP1	b3575	R_TRE6PH
b3566	R_TRE6PS	b3366	R_PUNP2	b3581	R_TRE6PP
b3567	R_TREH	b3367	R_PUNP3	b3583	R_TRE6PS
b3568	R_TREHpp	b3405	R_PUNP4	b3588	R_TREH
b3569	R_TREptspp	b3415	R_PUNP5	b3599	R_TREHpp
b3575	R_TRPAS2	b3416	R_PUNP6	b3600	R_TREptspp
b3581	R_URIt2rpp	b3417	R_PUNP7	b3605	R_TRPAS2
b3583	R_VALt2rpp	b3418	R_RBK	b3612	R_URIt2rpp
b3588	R_XTSNt2rpp	b3425	R_RBK_L1	b3616	R_VALt2rpp
b3599	R_XYLI1	b3426	R_RMI	b3617	R_XTSNt2rpp
b3600	R_XYLI2	b3428	R_RMK	b3653	R_XYLI1
b3605	R_XYLK	b3437	R_RMNtpp	b3668	R_XYLI2
b3612	R_XYLabcpp	b3450	R_RMPA	b3669	R_XYLK
b3616	R_XYLt2pp	b3451	R_RNTR1c	b3691	R_XYLabcpp
b3617		b3452	R_RNTR2c	b3692	R_XYLt2pp
b3653		b3500	R_RNTR3c	b3693	R_XYLt2pp
b3668		b3517	R_RNTR4c	b3708
b3669		b3519	R_SADH	b3709
b3691		b3528	R_SBTPD	b3725
b3692		b3564	R_SBTptspp	b3726
b3693		b3565	R_SERD_D	b3727
b3708		b3566	R_SERt4pp	b3728
b3709		b3567	R_SGDS	b3743
b3725		b3568	R_SGSAD	b3744
b3726		b3569	R_SOTA	b3748
b3727		b3575	R_SPODMpp	b3749
b3728		b3581	R_SUCCt2_2pp	b3750
b3743		b3583	R_TAGURr	b3751
b3744		b3588	R_TARTD	b3752
b3748		b3599	R_TAUDO	b3767
b3749		b3600	R_TAURabcpp	b3769
b3750		b3605	R_THMDt2rpp	b3806
b3751		b3612	R_THRD	b3868
b3752		b3616	R_THRt4pp	b3892
b3767		b3617	R_TMAOR2	b3902
b3769		b3653	R_TMDPP	b3903
b3806		b3666	R_TRE6PH	b3904
b3868		b3668	R_TRE6PP	b3905
b3892		b3669	R_TRE6PS	b3906
b3902		b3670	R_TREH	b3907
b3903		b3671	R_TREHpp	b3916
b3904		b3691	R_TREptspp	b3926
b3905		b3692	R_TRPAS2	b3934
b3906		b3693	R_TYROXDApp	b3938
b3907		b3708	R_URIt2rpp	b3942
b3916		b3709	R_VALt2rpp	b3951
b3934		b3725	R_XTSNt2rpp	b3973
b3938		b3726	R_XYLI1	b4031
b3942		b3727	R_XYLI2	b4032
b3951		b3728	R_XYLK	b4033
b3973		b3743	R_XYLabcpp	b4034
b4031		b3744	R_XYLt2pp	b4035
b4032		b3748	R_XYLt2pp	b4036
b4033		b3749		b4062
b4034		b3750		b4063
b4035		b3751		b4069
b4036		b3752		b4079
b4062		b3767		b4090
b4063		b3769		b4111
b4069		b3806		b4116
b4079		b3868		b4117
b4090		b3870		b4118
b4111		b3892		b4119
b4116		b3902		b4120
b4117		b3903		b4123
b4118		b3904		b4124
b4119		b3905		b4125
b4120		b3906		b4131
b4123		b3907		b4132
b4124		b3916		b4133
b4125		b3926		b4151
b4131		b3934		b4152
b4132		b3938		b4153
b4133		b3942		b4154
b4151		b3951		b4238
b4152		b3973		b4239
b4153		b4031		b4240
b4154		b4032		b4264
b4238		b4033		b4265
b4239		b4034		b4266
b4240		b4035		b4267
b4264		b4036		b4323
b4265		b4062		b4381
b4266		b4063		b4382
b4267		b4069		b4383
b4323		b4079		b4384
b4381		b4090		b4390
b4382		b4111		b4393
b4383		b4116		b4396
b4384		b4117		b4401
b4390		b4118		b4401
b4393		b4119
b4396		b4120
b4401		b4123
b4401		b4124
		b4125
		b4131
		b4132
		b4133
		b4139
		b4151
		b4152
		b4153
		b4154
		b4238
		b4239
		b4240
		b4264
		b4265
		b4266
		b4267
		b4321
		b4323
		b4381
		b4382
		b4383
		b4384
		b4390
		b4393
		b4396
		b4401
		b4401
